# Supplementary material for: GWAS-Based Identification of New Loci for Milk Yield, Fat, and Protein in Holstein Cattle
Source: Animals (Basel). 2020 Nov 5;10(11):2048. doi: 10.3390/ani10112048 (PMC7694478; doi:10.3390/ani10112048)
Supplement: Supplementary file 1 [file animals-10-02048-s001.zip]

Archive with 1 entries (1 files):
- supplementary.doc
